# Supplementary material for: Community Trait Distributions Drive Biomass Stand Allocation Trade‐Offs in Karst Forests
Source: Ecol Evol. 2026 Feb 8;16(2):e72491. doi: 10.1002/ece3.72491 (PMC12883299; doi:10.1002/ece3.72491)
Supplement: Supplementary file 1 — Data S1: Supporting Information. [file ECE3-16-e72491-s006.xlsx]

## Sheet: trait
Table 1 Functional trait characteristics of plant communities
number	CWM.LDMC	CWM.LTN	CWM.Max_DBH	CWM.Max_TH	CWM.SLA	CWM.WD	CWV.LDMC	CWV.LTN	CWV.Max_DBH	CWV.Max_TH	CWV.SLA	CWV.WD	CWS.LDMC	CWS.LTN	CWS.Max_DBH	CWS.Max_TH	CWS.SLA	CWS.WD	CWK.LDMC	CWK.LTN	CWK.Max_DBH	CWK.Max_TH	CWK.SLA	CWK.WD
A1	0.495042	25.4165	30.9292	15.6308	148.291	0.649304	0.0111989	62.266	116.218	33.3031	1489.6	0.0247786	-1.58291	-1.39923	-1.11294	-1.26311	-0.492259	-1.04835	3.14372	4.04571	1.91406	1.82468	1.35711	1.42066
A10	1.04671	71.3521	41.0279	18.6273	310.521	1.21899	0.959583	4552.64	1568.82	304.962	85368	1.32529	-0.64799	-0.667025	-0.708146	-0.651541	-0.65821	-0.663763	0.424744	0.457707	0.53104	0.431024	0.44259	0.451631
A11	0.717698	37.2532	53.102	23.6652	227.329	1.05118	0.253172	701.132	1491.47	337.738	26324.3	0.542745	-0.732048	-0.751734	-0.822738	-0.841562	-0.763411	-0.728072	0.543843	0.581291	0.738632	0.72065	0.60143	0.534847
A12	0.505087	41.8001	20.5431	11.1395	195.06	0.682167	0.0363206	377.485	75.9115	16.7063	6674.36	0.0658161	-1.0071	-0.78086	-1.28849	-0.961597	-0.779251	-1.01598	1.11501	1.00622	1.87654	1.02914	1.10132	1.19485
A13	0.704852	24.8512	25.5404	11.8727	208.62	1.0246	0.186479	245.377	276.62	53.9865	17615.8	0.391244	-0.780996	-0.849129	-0.908929	-0.806553	-0.848074	-0.774381	0.624656	0.773162	0.89415	0.679136	0.754697	0.611925
A14	0.112435	5.57092	6.34682	3.32545	33.9012	0.161717	0.0226718	62.1368	102.572	26.8678	2418.25	0.0516074	1.9068	2.1271	2.36338	2.37538	2.39991	2.02973	3.67938	4.71786	5.7088	5.78083	6.60712	4.20965
A15	0.888686	48.5717	26.0398	8.92672	170.123	1.31396	0.42341	1322.83	457.179	42.3993	16768.6	0.950118	-0.714233	-0.767193	-0.879234	-0.706645	-0.776704	-0.742951	0.516684	0.626253	0.807515	0.502641	0.630866	0.576266
A16	0.509542	24.0472	27.5867	13.5035	134.962	0.598201	0.0204643	83.5307	230.506	24.8696	2151.06	0.0644766	-1.10489	-0.876351	-0.864995	-1.20615	-1.09609	-1.58734	1.3015	2.28134	1.14239	1.48132	1.45886	2.86067
A17	0.279628	24.213	32.5979	15.4401	234.627	0.518818	0.00709181	43.1279	104.767	7.16137	8251.01	0.00785434	-0.720983	-1.06613	-2.1389	-2.34947	-0.254518	-0.916148	1.59567	2.79254	4.92662	5.83047	1.09455	3.37153
A18	0.62143	40.2733	17.1183	12.4529	199.074	0.81164	0.0993313	527.639	84.574	41.014	11844.5	0.178329	-0.845801	-0.881576	-0.993513	-0.888313	-0.905641	-0.87093	0.750215	0.829552	1.1045	0.858957	0.871175	0.783421
A19	0.87799	36.8558	41.1351	15.5258	236.779	1.34083	0.499068	938.08	1213.33	157.971	38220.7	1.1617	-0.694781	-0.736848	-0.787058	-0.706568	-0.721194	-0.69107	0.491066	0.558227	0.660636	0.512698	0.528624	0.483064
A2	0.58203	28.8367	42.8214	26.7866	130.271	0.740953	0.033476	103.848	415.128	111.097	2257.74	0.0504449	-1.17371	-1.19975	-1.39982	-1.57263	-0.922766	-1.08741	1.4929	1.73916	2.069	2.64394	1.1119	1.4025
A20	0.839215	61.3272	110.508	33.7991	256.183	1.24684	0.536833	2683.43	9175.92	808.273	50025.9	1.09118	-0.760182	-0.692609	-0.752493	-0.684476	-0.738824	-0.673183	0.621458	0.494214	0.613317	0.479693	0.565431	0.455971
A21	0.509062	35.3412	30.5764	19.0629	238.703	0.803022	0.0527622	258.67	406.816	102.519	13641.8	0.122955	-0.968358	-1.01586	-0.76875	-0.984758	-1.0577	-0.928541	0.977158	1.11013	0.837812	1.02112	1.16485	0.901905
A22	0.198903	15.0545	11.8005	8.49984	88.7448	0.309804	0.0141091	89.8683	49.9892	29.0395	3043.02	0.0379364	1.46907	1.44499	1.36345	1.36733	1.60564	1.62125	2.26717	2.1954	1.88929	1.91511	2.81787	3.00466
A23	0.192256	9.11248	6.3296	5.16282	66.2092	0.280019	0.0201647	53.0806	26.6431	15.9665	2629.23	0.0453533	1.61762	1.95588	1.75845	1.6681	2.10846	2.06629	2.75651	4.39215	3.3097	2.87536	6.1601	6.65796
A24	0.864682	43.0549	49.5409	30.1795	288.723	1.42079	0.592947	1486.44	2038.06	731.91	69288	1.60658	-0.66567	-0.675793	-0.713095	-0.680174	-0.677423	-0.665738	0.449499	0.466941	0.536794	0.476647	0.465076	0.448168
A25	0.972439	42.107	39.4161	20.6578	220.107	1.48447	0.572274	1086.6	1006.96	259.21	31092.2	1.4785	-0.706424	-0.717936	-0.777191	-0.710117	-0.744241	-0.730549	0.509144	0.529684	0.64598	0.516147	0.569464	0.5461
A26	0.907899	57.2296	46.2733	37.8693	307.828	1.20192	0.521951	2144.98	1410.23	924.62	63730.7	0.917947	-0.702209	-0.733106	-0.746559	-0.724092	-0.761962	-0.703245	0.502562	0.558663	0.590103	0.547295	0.615684	0.502644
A27	0.857707	42.102	42.4531	23.1515	230.047	1.2176	0.375455	957.142	953.741	311.428	27140.1	0.761032	-0.718441	-0.756935	-0.768205	-0.828566	-0.721972	-0.724527	0.521468	0.591408	0.632845	0.721002	0.527524	0.533103
A28	1.42031	61.2688	511.892	13.9069	167.968	1.45145	2.11573	3939.87	284682	202.673	30469.7	2.31802	-0.615551	-0.615937	-0.657432	-0.614321	-0.628928	-0.658483	0.380615	0.380993	0.460431	0.378204	0.397877	0.451707
A29	0.991585	40.4604	37.6958	16.2086	182.491	1.20416	0.619303	1054.38	922	168.441	22047.2	0.923318	-0.705631	-0.722017	-0.733526	-0.720827	-0.747778	-0.711056	0.508825	0.53624	0.560414	0.535053	0.585157	0.516735
A3	0.383101	18.6469	20.5559	8.98082	70.967	0.526555	0.00852632	108.111	126.445	10.2025	497.16	0.0165529	1.51617	2.54692	0.502374	0.881606	2.65983	1.1209	3.32329	9.3167	1.26255	1.56107	10.0975	2.34058
A30	0.838717	51.4208	39.1077	28.7687	314.046	1.11627	0.429184	1680.24	1015.63	553.918	65290.4	0.776616	-0.698996	-0.737965	-0.776265	-0.78227	-0.772639	-0.714782	0.494285	0.566905	0.635054	0.644863	0.628354	0.520518
A31	0.44213	22.8598	20.2206	14.5668	173.737	0.743424	0.0105572	69.9158	65.4878	18.3827	4029.87	0.0590167	-1.07389	0.42914	-0.915182	-1.48538	-0.744321	-1.00835	1.33193	6.00003	1.55968	2.39248	1.29465	1.47971
A32	0.981985	44.6423	38.5349	24.0711	419.486	1.36902	0.737038	1550.39	1211.48	447.616	203794	1.45657	-0.65925	-0.676593	-0.709297	-0.67142	-0.587394	-0.675728	0.436521	0.467321	0.517292	0.459779	0.473765	0.465852
A33	1.16343	25.6309	46.2802	34.1974	287.757	1.59813	1.5446	809.374	2565.58	1331.48	95656.4	2.92515	-0.609554	-0.651735	-0.646328	-0.607459	-0.617302	-0.612026	0.375244	0.437211	0.431393	0.371842	0.385868	0.378642
A34	0.873787	22.3483	74.3104	53.0925	247.027	1.23365	0.533036	351.071	3964.1	1971.81	46178.9	1.0582	-0.69038	-0.691487	-0.721596	-0.694933	-0.683877	-0.682858	0.488931	0.486258	0.549041	0.49983	0.482618	0.471659
A35	0.457165	19.4072	31.3585	11.9868	137.492	0.594182	0.0053904	27.4489	250.796	18.3246	1147.23	0.0164582	-1.59479	-1.14667	-0.969538	-1.12146	-1.45655	-0.641916	2.98966	2.54296	1.57008	1.72567	3.2975	1.37869
A4	0.125126	7.67741	5.06131	2.93438	45.7894	0.187185	0.0207751	86.8756	33.8112	12.7521	2831.7	0.0441248	1.93768	2.30107	1.8616	2.53857	1.98701	1.81471	3.99494	6.39506	3.58965	8.40659	4.27828	3.42887
A5	0.411375	30.9814	28.8305	14.8978	205.642	0.597728	0.0186955	139.214	148.027	21.9116	4309.36	0.0357	-1.47066	-1.06224	-1.65036	-1.49299	-1.268	-0.982147	2.43848	1.62735	2.77989	2.45767	1.80851	1.16894
A6	0.767062	41.0949	35.5011	19.6654	213.159	0.72048	0.191357	510.407	353.303	80.3247	19253.5	0.0911534	-1.07498	-0.828719	-1.23385	-1.14804	-0.459511	-0.880286	1.22909	0.864136	1.57501	1.43942	0.880692	0.839483
A7	1.09926	53.4465	23.3315	21.226	200.524	1.1942	0.802518	1917.38	381.626	313.588	26666.6	0.956395	-0.692166	-0.701499	-0.74401	-0.736723	-0.694715	-0.702288	0.486419	0.503452	0.581736	0.567074	0.495205	0.505599
A8	0.249624	12.9855	15.7438	8.17855	82.8456	0.323243	0.0115428	39.0904	119.682	18.8403	1493.93	0.0273627	1.53427	1.9595	1.50081	1.37301	1.53573	1.62459	2.6456	5.47756	2.62795	2.16125	2.51206	3.97239
A9	0.482711	25.9669	26.2937	16.6351	181.143	0.729588	0.0236334	98.4418	114.33	34.3437	4625.46	0.0544426	-1.13207	-0.705096	-1.51748	-1.43767	-1.48752	-1.03648	1.42495	1.52533	2.43966	2.25972	2.33329	1.12937

## Sheet: Environmental data
Table 2 Environmental characteristics of plant communities
number	Altitude	Slope.position	Slope	Aspect	Rock.exposure	landform	Association	C	N	P	SD	TSP	SCP	SNP	NMCS	SWHC	SCWR	SNCR	SMWC	SVWC	SWS	SSWC	SCWC	SNCWC
A1	876.556	3	48.062	154.886	0.45	3	A	61.69	3.06333	0.276667	2.00772	0.749668	0.734651	0.0150162	0.280645	0.380718	0.373534	0.00718398	280.645	552.325	30.3779	41.2317	40.4058	0.825892
A2	913.948	2	39.1039	167.365	0.65	2	B	59.1067	3.02333	0.263333	1.888	0.771274	0.736278	0.0349967	0.280826	0.409533	0.39114	0.0183933	280.826	529.078	18.5177	26.9946	25.7697	1.22489
A3	954.063	3	12.2197	219.637	0.8	2	C	82.2467	4.19	0.283333	1.81606	0.560061	0.526879	0.0331818	0.127508	0.30925	0.290913	0.0183369	127.508	231.041	4.62083	11.2012	10.5376	0.663637
A4	931.772	3	30.7154	16.4555	0.7	3	B	28.7267	2.85333	0.34	1.93628	0.744565	0.700275	0.0442901	0.260054	0.384882	0.362019	0.0228633	260.054	503.687	15.1106	22.337	21.0083	1.3287
A5	940.778	2	40.1677	168.645	0.82	2	D	85.7167	6.15667	0.383333	1.70172	0.756776	0.707741	0.049035	0.309278	0.445515	0.417258	0.0282572	309.278	525.39	9.45702	13.622	12.7393	0.882631
A6	896.846	3	25.9006	136.797	0.75	4	D	60.56	4.91667	0.43	1.79067	0.784795	0.771587	0.0132079	0.274648	0.440048	0.432582	0.00746628	274.648	490.661	12.2665	19.6199	19.2897	0.330198
A7	975.806	1	0	-1	0.85	1	D	24.5333	1.82667	0.196667	1.98061	0.538209	0.500966	0.0372431	0.107725	0.272355	0.253394	0.0189604	107.725	213.698	3.20548	8.07313	7.51449	0.558647
A8	964.819	2	35.5956	152.831	0.73	2	B	50.01	3.46333	0.233333	1.93539	0.614064	0.590488	0.0235769	0.166934	0.318008	0.306093	0.0119154	166.934	318.981	8.61249	16.5797	15.9432	0.636576
A9	960.153	2	49.0496	212.684	0.89	2	D	68.76	3.23	0.23	1.75183	0.718153	0.713592	0.00456139	0.246991	0.412	0.409434	0.00256642	246.991	429.776	4.72754	7.89968	7.84951	0.0501752
A10	982.284	1	33.4271	114.084	0.89	2	D	34.9567	2.55667	0.126667	2.1365	0.703177	0.682097	0.0210792	0.229312	0.329469	0.319782	0.00968731	229.312	488.9	5.3779	7.73494	7.50307	0.231871
A11	949.531	3	16.5983	25.8889	0.35	2	B	55.18	3.35	0.0966667	1.83711	0.783015	0.754514	0.0285017	0.323488	0.457107	0.442997	0.0141097	323.488	546.932	35.5506	50.896	49.0434	1.85261
A12	924.061	3	34.6717	219.059	0.28	4	B	67.1833	4.89667	0.416667	1.68594	0.784289	0.752789	0.0314998	0.358077	0.476698	0.456765	0.0199336	358.077	591.576	42.5935	56.4688	54.2008	2.26798
A13	993.596	1	46.5029	23.8083	0.9	1	D	66.6533	3.84333	0.233333	1.91244	0.60201	0.561425	0.0405848	0.105185	0.315494	0.294234	0.0212607	105.185	202.172	2.02172	6.0201	5.61425	0.405848
A14	929.378	3	15.6531	62.5803	0.6	4	B	61.77	4.18333	0.58	1.88706	0.722011	0.699982	0.0220289	0.295629	0.390251	0.378557	0.0116938	295.629	549.07	21.9628	28.8804	27.9993	0.881154
A15	1024.44	1	1.7602	40.6507	0.8	1	C	53.0933	2.45333	0.15	1.99839	0.738414	0.715932	0.0224818	0.240743	0.369562	0.358364	0.0111975	240.743	480.487	9.60975	14.7683	14.3186	0.449635
A16	955.141	3	34.7028	343.338	0.3	2	B	65.02	4.00667	0.22	1.80056	0.772746	0.746326	0.0264197	0.313531	0.429863	0.415195	0.0146677	313.531	562.851	39.3995	54.0922	52.2428	1.84938
A17	926.98	3	0	-1	0.25	4	B	51.21	3.93	0.616667	1.99294	0.751793	0.733904	0.0178888	0.295302	0.379769	0.370894	0.00887536	295.302	585.714	43.9285	56.3844	55.0428	1.34166
A18	943.849	3	41.6483	208.893	0.75	2	A	65.4467	5.02333	0.446667	1.82878	0.768168	0.720918	0.0472496	0.312673	0.420454	0.394327	0.0261265	312.673	571.26	14.2815	19.2042	18.023	1.18124
A19	973.775	2	20.0774	357.873	0.92	2	D	30.95	2.57667	0.1	2.155	0.561846	0.528636	0.0332092	0.100243	0.261507	0.246155	0.0153522	100.243	214.679	1.71743	4.49477	4.22909	0.265674
A20	916.227	3	34.4436	296.736	0.3	4	B	24.19	3.21	0.586667	2.27022	0.576568	0.545803	0.0307656	0.169431	0.256554	0.243025	0.0135293	169.431	379.18	26.5426	40.3598	38.2062	2.15359
A21	956.013	2	18.1311	31.385	0.75	2	B	41.6567	4.94333	0.5	2.19828	0.606938	0.584889	0.0220485	0.171386	0.276425	0.266387	0.0100375	171.386	377.553	9.43883	15.1734	14.6222	0.551213
A22	918.008	3	0	-1	0.18	4	B	47.5633	4.08333	0.796667	1.76661	0.805165	0.793868	0.0112966	0.359572	0.456835	0.450357	0.00647829	359.572	635.682	52.1259	66.0235	65.0972	0.926323
A23	935.95	3	34.2019	136.407	0.68	3	B	54.39	4.54	0.37	1.76367	0.750706	0.738031	0.0126746	0.323935	0.429664	0.422461	0.00720347	323.935	567.822	18.1703	24.0226	23.617	0.405586
A24	955.39	2	25.7733	257.765	0.4	2	B	42.3	2.87333	0.236667	2.16006	0.502294	0.477855	0.0244393	0.0639438	0.233069	0.221794	0.0112757	63.9438	138.774	8.32645	30.1377	28.6713	1.46636
A25	1009.95	1	24.6789	68.518	0.37	1	C	34.3033	1.84667	0.143333	2.121	0.512007	0.451623	0.0603836	0.0663984	0.241718	0.213342	0.0283763	66.3984	140.867	8.8746	32.2564	28.4522	3.80417
A26	986.115	1	57.8553	159.162	0.89	2	C	83.5067	3.83	0.33	1.92372	0.488066	0.459571	0.0284955	0.0631374	0.252666	0.238156	0.0145107	63.1374	124.403	1.36844	5.36873	5.05528	0.313451
A27	894.661	3	18.9853	68.254	0.85	4	A	61.4267	4.85667	0.52	1.73522	0.799011	0.786713	0.0122981	0.357693	0.46166	0.454534	0.00712569	357.693	620.596	9.30894	11.9852	11.8007	0.184471
A28	999.593	1	0	-1	0.83	1	C	37.12	2.23667	0.206667	1.9265	0.597459	0.55534	0.0421192	0.156155	0.314966	0.293016	0.0219494	156.155	293.468	4.98895	10.1568	9.44077	0.716026
A29	1017.09	1	33.5107	53.8315	0.54	1	C	52.8567	3.11667	0.17	1.85072	0.721303	0.695892	0.025411	0.255552	0.39197	0.377824	0.0141462	255.552	473.733	21.7917	33.1799	32.011	1.16891
A30	945.008	2	51.5018	19.2165	0.52	3	C	42.2833	2.28333	0.22	2.12722	0.559065	0.534749	0.024316	0.157469	0.264354	0.252792	0.0115614	157.469	331.77	15.925	26.8351	25.668	1.16717
A31	949.703	2	43.7619	35.7092	0.65	3	C	76.9267	4.90333	0.4	1.88361	0.628509	0.597423	0.0310862	0.137834	0.335249	0.318999	0.0162506	137.834	262.454	9.1859	21.9978	20.9098	1.08802
A32	983.478	1	41.3162	271.759	0.85	2	C	44.6	2.68333	0.21	1.98311	0.632057	0.590057	0.0419997	0.155953	0.320592	0.29976	0.0208318	155.953	302.129	4.53193	9.48085	8.85085	0.629996
A33	981.719	1	31.7359	33.3206	0.33	2	B	43.84	3.02	0.343333	2.07794	0.557392	0.533833	0.0235593	0.157778	0.268474	0.257166	0.0113079	157.778	329.727	22.0917	37.3453	35.7668	1.57847
A34	947.523	2	41.7341	11.6044	0.27	2	B	48.4067	2.58	0.27	1.94444	0.600339	0.577505	0.0228333	0.129587	0.30961	0.298002	0.0116079	129.587	250.42	18.2807	43.8247	42.1579	1.66683
A35	900.696	3	0	-1	0.4	4	C	128.883	10.3067	1.36333	1.65428	0.733815	0.70663	0.0271848	0.293613	0.447516	0.430894	0.0166219	293.613	486.824	29.2094	44.0289	42.3978	1.63109

## Sheet: Biomass and Trade-off
Table 3 Biomass and Trade-off characteristics of plant communities
number	Total_Biomass	individual_count	Regeneration	Sere	Stable	average_biomass	RS1Trade-off	RS2Trade-off	SSTrade-off
A1	269.079	215	1.39575	11.0734	256.61	1.25153	0.126045	0.00543918	0.0431526
A10	136.766	608	4.5379	26.8758	105.353	0.224945	0.168847	0.0430735	0.255104
A11	244.875	302	2.62355	10.7577	231.494	0.810846	0.243876	0.0113331	0.0464709
A12	80.0433	126	1.06512	5.55338	73.4248	0.635264	0.191797	0.0145063	0.0756335
A13	123.266	830	6.1545	28.8206	88.2912	0.148514	0.213545	0.0697068	0.326427
A14	377.991	189	1.52284	9.23624	367.231	1.99995	0.164877	0.00414683	0.025151
A15	32.0502	436	3.8931	12.041	16.1161	0.0735096	0.32332	0.241566	0.747143
A16	285.49	361	2.26638	22.1212	261.103	0.790831	0.102453	0.00868003	0.0847223
A17	286.562	109	0.495107	7.62853	278.438	2.62901	0.064902	0.00177816	0.0273976
A18	50.8422	171	1.23551	10.2393	39.3674	0.297323	0.120663	0.031384	0.260097
A19	130.233	603	4.57249	21.0283	104.632	0.215975	0.217444	0.0437006	0.200974
A2	442.685	289	2.33729	14.3756	425.972	1.53178	0.162587	0.00548696	0.0337478
A20	245.714	149	0.977312	6.45569	238.281	1.64909	0.151388	0.00410152	0.0270928
A21	187.669	219	1.81909	13.2127	172.637	0.856934	0.137677	0.0105371	0.0765345
A22	288.631	116	0.92428	3.3643	284.342	2.4882	0.274731	0.00325059	0.0118319
A23	448.585	316	2.81144	9.44115	436.333	1.41957	0.297786	0.00644334	0.0216375
A24	163.014	366	3.21269	13.6637	146.138	0.445394	0.235126	0.021984	0.0934985
A25	245.453	536	4.1824	25.7772	215.494	0.457935	0.162252	0.0194084	0.119619
A26	419.416	605	5.2085	27.3336	386.873	0.693249	0.190553	0.0134631	0.0706524
A27	92.6329	218	1.48941	7.73635	83.4071	0.424922	0.192521	0.0178572	0.0927541
A28	278.535	599	3.49382	20.8312	254.21	0.464999	0.16772	0.0137439	0.081945
A29	109.632	467	3.33984	21.366	84.9265	0.234759	0.156315	0.0393262	0.251582
A3	203.318	327	2.01175	15.2966	186.01	0.621769	0.131516	0.0108153	0.0822352
A30	238.82	383	2.1065	20.6864	216.027	0.623552	0.10183	0.00975106	0.0957584
A31	259.518	378	3.32859	13.7634	242.426	0.686554	0.241844	0.0137304	0.0567736
A32	272.788	569	2.26267	43.9156	226.61	0.479417	0.0515232	0.00998487	0.193794
A33	148.364	341	2.24339	23.7498	122.371	0.435086	0.0944594	0.0183326	0.19408
A34	510.297	298	2.87573	10.6873	496.734	1.7124	0.269079	0.00578928	0.0215152
A35	161.586	162	1.01793	6.34653	154.222	0.997447	0.160392	0.00660045	0.0411519
A4	488.301	181	1.19441	7.2616	479.845	2.6978	0.164483	0.00248915	0.0151332
A5	305.573	274	2.27909	14.5031	288.791	1.11523	0.157145	0.00789182	0.0502202
A6	247.049	338	2.62467	14.0629	230.361	0.730914	0.186638	0.0113937	0.0610472
A7	96.256	536	3.5027	26.4882	66.2651	0.179582	0.132236	0.0528589	0.399731
A8	527.367	289	1.56014	12.3995	513.407	1.8248	0.125823	0.0030388	0.0241515
A9	406.598	447	3.80535	21.6464	381.147	0.909616	0.175796	0.00998397	0.0567928
