# Supplementary material for: Community Trait Distributions Drive Biomass Stand Allocation Trade‐Offs in Karst Forests
Source: Ecol Evol. 2026 Feb 8;16(2):e72491. doi: 10.1002/ece3.72491 (PMC12883299; doi:10.1002/ece3.72491)
Supplement: Supplementary file 6 — Table S1: Biomass allocation strategy trade‐off value. [file ECE3-16-e72491-s009.xlsx]

## Sheet: Sheet1
Supplementary Table 1 Biomass allocation strategy trade-off value
Allocation strategy	Trade-offs	p-value	Multiple R-squared	Adjusted R-squared:	rmse
forest layer	Regeneration/Succession	0	0.701	0.688	1.576
	Regeneration/Succession/Stable	0	0.711	0.685	1.588
	Regeneration/Stable	0.085	0.123	0.085	1.252
	Succession/Stable	0.136	0.094	0.055	1.163
Component type	Main trunk growth type/Branched growth type	0.82	0.002	-0.041	0.976
Mycorrhizal type	AMF/Nitrogen-fixing rhizobia	0.073	0.133	0.095	-
	AMF/ERM/Nitrogen-fixing rhizobia	0.125	0.172	0.097	0.914
	ERM/Nitrogen-fixing rhizobia	0.132	0.092	0.056	1.007
	AMF/ERM	0.143	0.091	0.051	0.841
	Nitrogen-fixing rhizobia/AM	0.181	0.076	0.036	0.754
	AMF/Nitrogen-fixing rhizobia/ECM	0.182	0.143	0.066	1.138
	AM/ECM	0.201	0.07	0.03	0.723
	AMF/Nitrogen-fixing rhizobia/AM	0.204	0.134	0.056	0.963
	AMF/ERM/Nitrogen-fixing rhizobia/ECM	0.22	0.186	0.069	1.056
	AMFERM/Nitrogen-fixing rhizobia/AM	0.254	0.173	0.054	0.895
	ERM/Nitrogen-fixing rhizobia/AM	0.292	0.106	0.024	0.867
	AMF/ERM/ECM	0.306	0.102	0.02	0.945
	ERM/Nitrogen-fixing rhizobia/ECM	0.314	0.1	0.018	0.928
	AMF/ERM/AM	0.323	0.098	0.015	0.763
	AM/Nitrogen-fixing rhizobia/AM/ECM	0.33	0.148	0.026	1.066
	ERM/Nitrogen-fixing rhizobia/AM/ECM/AMF	0.359	0.188	0.025	1.012
	ERM/AM	0.384	0.033	-0.009	0.751
	Nitrogen-fixing rhizobia/AM/ECM	0.416	0.077	-0.007	0.767
	AMF/ERM/AM/ECM	0.454	0.115	-0.012	0.887
	ERM/Nitrogen-fixing rhizobia/AM/ECM	0.486	0.107	-0.02	0.83
	AMF/AM	0.517	0.018	-0.024	0.814
	ERM/AM/ECM	0.68	0.034	-0.053	0.72
	AMF/AM/ECM	0.69	0.033	-0.055	0.917
	ERM/ECM	0.694	0.007	-0.036	0.84
	AMF/ECM	0.701	0.007	-0.037	1.03
	Nitrogen-fixing rhizobia/ECM	0.787	0.003	-0.04	0.88
Growth type	Woody vine/Tree	0.031	0.186	0.151	0.494
	Shrub/Shrubs or trees	0.196	0.072	0.031	0.978
	Shrub/Shrubs or trees/Tree	0.31	0.101	0.019	1.077
	Shrub/Tree	0.315	0.044	0.002	1.086
	Shrub/Shrubs or trees/Woody vine	0.367	0.087	0.004	0.963
	Shrubs or trees/Tree	0.417	0.023	-0.02	0.782
	Shrub/Shrubs or trees/Woody vine/Tree	0.501	0.104	-0.024	1.054
	Shrub/Woody vine	0.535	0.017	-0.026	0.947
	Shrub/Woody vine/Tree	0.597	0.046	-0.041	1.068
	Shrubs or trees/Woody vine/Tree	0.755	0.025	-0.063	0.756
	Shrubs or trees/Woody vine	0.92	0	-0.043	0.939
Leaf habits	Semi-evergreen/Deciduous	0.013	0.238	0.205	1.228
	Semi-evergreen/Evergreen/Deciduous	0.048	0.241	0.172	1.261
	Evergreen/Deciduous	0.729	0.005	-0.038	0.965
	Evergreen/Semi-evergreen	0.82	0.002	-0.041	0.934
Note: The values in parentheses in the table are negative
