# Supplementary material for: Community Trait Distributions Drive Biomass Stand Allocation Trade‐Offs in Karst Forests
Source: Ecol Evol. 2026 Feb 8;16(2):e72491. doi: 10.1002/ece3.72491 (PMC12883299; doi:10.1002/ece3.72491)
Supplement: Supplementary file 7 — Table S2: Multivariate decomposition of biomass trade‐offs by biological factors. [file ECE3-16-e72491-s002.xlsx]

## Sheet: Sheet1
Supplementary Table 2 Multivariate decomposition of biomass trade-offs by biological factors
Trait	Importance	Object
CWM.LDMC	0.0946462	average_biomass
CWM.LTN	0.0418557	average_biomass
CWM.Max_DBH	0.0500794	average_biomass
CWM.SLA	0.0236139	average_biomass
CWM.WD	0.0739021	average_biomass
CWV.LDMC	0.0295574	average_biomass
CWV.LTN	0.0202006	average_biomass
CWV.Max_DBH	0.0368513	average_biomass
CWV.Max_TH	0.0689056	average_biomass
CWV.SLA	0.0127407	average_biomass
CWV.WD	0.0310562	average_biomass
CWS.LDMC	0.0460722	average_biomass
CWS.Max_DBH	0.0241744	average_biomass
CWS.Max_TH	0.0299228	average_biomass
CWS.SLA	0.0380665	average_biomass
CWK.LDMC	0.0653659	average_biomass
CWK.LTN	0.0339137	average_biomass
CWK.Max_DBH	0.0855318	average_biomass
CWK.Max_TH	0.120269	average_biomass
CWK.SLA	0.0548179	average_biomass
CWM.LDMC	0.0280512	RS1
CWM.LTN	0.0169475	RS1
CWM.Max_DBH	0.0195424	RS1
CWM.SLA	0.147797	RS1
CWM.WD	0.0547672	RS1
CWV.LDMC	0.0709966	RS1
CWV.LTN	0.0249952	RS1
CWV.Max_DBH	0.0252942	RS1
CWV.Max_TH	0.0266713	RS1
CWS.LDMC	0.0833024	RS1
CWS.LTN	0.0633602	RS1
CWS.Max_DBH	0.0280219	RS1
CWS.SLA	0.0336226	RS1
CWS.WD	0.0669597	RS1
CWK.LDMC	0.0453939	RS1
CWK.LTN	0.0623652	RS1
CWK.Max_DBH	0.0236398	RS1
CWK.Max_TH	0.0246647	RS1
CWK.SLA	0.0139769	RS1
CWM.LTN	0.0805974	RS2
CWM.Max_DBH	0.0351433	RS2
CWM.Max_TH	0.116686	RS2
CWM.SLA	0.0462916	RS2
CWM.WD	0.192525	RS2
CWV.LDMC	0.0476602	RS2
CWV.Max_DBH	0.0286168	RS2
CWV.Max_TH	0.0668332	RS2
CWV.SLA	0.0204702	RS2
CWS.Max_TH	0.021543	RS2
CWS.WD	0.0216407	RS2
CWK.SLA	0.0237629	RS2
CWM.LTN	0.068687	SS
CWM.Max_DBH	0.0682172	SS
CWM.Max_TH	0.13394	SS
CWM.SLA	0.0514296	SS
CWM.WD	0.137625	SS
CWV.Max_DBH	0.050086	SS
CWV.Max_TH	0.071875	SS
CWV.SLA	0.0250496	SS
CWV.WD	0.0575325	SS
CWS.LTN	0.0212439	SS
CWS.Max_TH	0.018843	SS
CWS.WD	0.0206172	SS
CWK.LDMC	0.0764181	SS
CWK.WD	0.0323888	SS
