# Supplementary material for: Community Trait Distributions Drive Biomass Stand Allocation Trade‐Offs in Karst Forests
Source: Ecol Evol. 2026 Feb 8;16(2):e72491. doi: 10.1002/ece3.72491 (PMC12883299; doi:10.1002/ece3.72491)
Supplement: Supplementary file 8 — Table S3: Table of the meanings of abbreviations. [file ECE3-16-e72491-s003.xlsx]

## Sheet: Sheet1
Supplementary Table 3 Table of the meanings of abbreviations
Abbreviation	Meaning
CWK.LDMC	Community-weighted kurtosis of Leaf dry matter content
CWK.LTN	Community-weighted kurtosis of Leaf nitrogen content
CWK.Max_DBH	Community-weighted kurtosis of Maximum DBH of a plant
CWK.Max_TH	Community-weighted kurtosis of Maximum plant height
CWK.SLA	Community-weighted kurtosis of Specific leaf area
CWK.WD	Community-weighted kurtosis of Wood density
CWM.LDMC	Community-weighted means of Leaf dry matter content
CWM.LTN	Community-weighted means of Leaf nitrogen content
CWM.Max_DBH	Community-weighted means of Maximum DBH of a plant
CWM.Max_TH	Community-weighted means of Maximum plant height
CWM.SLA	Community-weighted means of Specific leaf area
CWM.WD	Community-weighted means of Wood density
CWS.LDMC	Community-weighted skewness of Leaf dry matter content
CWS.LTN	Community-weighted skewness of Leaf nitrogen content
CWS.Max_DBH	Community-weighted skewness of Maximum DBH of a plant
CWS.Max_TH	Community-weighted skewness of Maximum plant height
CWS.SLA	Community-weighted skewness of Specific leaf area
CWS.WD	Community-weighted skewness of Wood density
CWV.LDMC	Community-weighted variance of Leaf dry matter content
CWV.LTN	Community-weighted variance of Leaf nitrogen content
CWV.Max_DBH	Community-weighted variance of Maximum DBH of a plant
CWV.Max_TH	Community-weighted variance of Maximum plant height
CWV.SLA	Community-weighted variance of Specific leaf area
CWV.WD	Community-weighted variance of Wood density
