# Supplementary material for: Community Trait Distributions Drive Biomass Stand Allocation Trade‐Offs in Karst Forests
Source: Ecol Evol. 2026 Feb 8;16(2):e72491. doi: 10.1002/ece3.72491 (PMC12883299; doi:10.1002/ece3.72491)
Supplement: Supplementary file 9 — Table S4: List of sampled species. [file ECE3-16-e72491-s004.xlsx]

## Sheet: Sheet1
Supplementary Table 4 List of sampled species
FAMILY	GENUS	SPECIES	number
Lauraceae	Lindera	Lindera communis	81
Juglandaceae	Platycarya	Platycarya longipes	41
Sapindaceae	Acer	Acer sycopseoides	49
Fagaceae	Lithocarpus	Lithocarpus henryi	49
Betulaceae	Carpinus	Carpinus pubescens	30
Fagaceae	Cyclobalanopsis	Cyclobalanopsis glauca	59
Berberidaceae	Mahonia	Mahonia bodinieri	48
Juglandaceae	Engelhardtia	Engelhardtia roxburghiana	44
Pittosporaceae	Pittosporum	Pittosporum glabratum	58
Daphniphyllaceae	Daphniphyllum	Daphniphyllum paxianum	32
Rutaceae	Clausena	Clausena dunniana	41
Lauraceae	Machilus	Machilus chienkweiensis	23
Styracaceae	Alniphyllum	Alniphyllum fortunei	10
Berberidaceae	Nandina	Nandina domestica	38
Ericaceae	Vaccinium	Vaccinium mandarinorum	43
Symplocaceae	Symplocos	Symplocos sumuntia	37
Cornaceae	Swida	Swida parviflora	31
Fagaceae	Quercus	Quercus phillyraeoides	15
Lauraceae	Machilus	Machilus microcarpa	33
Betulaceae	Carpinus	Carpinus rupestis	13
Euphorbiaceae	Mallotus	Mallotus philippensis	45
Adoxaceae	Viburnum	Viburnum brachybotryum	33
Lauraceae	Actinodaphne	Actinodaphne lecomtei	23
Fagaceae	Castanopsis	Castanopsis fargesii	43
Cornaceae	Bothrocaryum	Bothrocaryum controversum	6
Adoxaceae	Viburnum	Viburnum propinquum	33
Myricaceae	Myrica	Myrica rubra	21
Lauraceae	Cinnamomum	Cinnamomum wilsonii	38
Theaceae	Camellia	Camellia costata	11
Altingiaceae	Liquidambar	Liquidambar formosana	2
Lauraceae	Litsea	Litsea elongata	33
Rosaceae	Photinia	Photinia tushanensis	15
Betulaceae	Carpinus	Carpinus lipoensis	10
Sapindaceae	Acer	Acer wangchii	18
Lauraceae	Machilus	Machilus ichangensis	16
Moraceae	Ficus	Ficus esquiroliana	20
Malvaceae	Reevesia	Reevesia glaucophylla	27
Betulaceae	Carpinus	Carpinus kweichowensis	2
Hamamelidaceae	Distylium	Distylium myricoides	11
Lauraceae	Cinnamomum	Cinnamomum austrosinense	9
Stachyuraceae	Stachyurus	Stachyurus yunnanensis	9
Lauraceae	Neolitsea	Neolitsea confertifolia	14
Lauraceae	Neolitsea	Neolitsea sutchuanensis	6
Elaeagnaceae	Elaeagnus	Elaeagnus glabra	4
Lauraceae	Cinnamomum	Cinnamomum saxatile	9
Sapindaceae	Acer	Acer fabri	10
Meliaceae	Toona	Toona sinensis	6
Lauraceae	Lindera	Lindera glauca	6
